# Supplementary material for: Complications and Discharge after Radical Cystectomy for Older Patients with Muscle-Invasive Bladder Cancer: The ELCAPA-27 Cohort Study
Source: Cancers (Basel). 2021 Nov 29;13(23):6010. doi: 10.3390/cancers13236010 (PMC8656698; doi:10.3390/cancers13236010)
Supplement: Supplementary file 1 [file cancers-13-06010-s001.zip]

Archive with 1 entries (1 files):
- Article Supplement 1 - Univaried Complications_corrected.xlsx
