# Supplementary material for: Complications and Discharge after Radical Cystectomy for Older Patients with Muscle-Invasive Bladder Cancer: The ELCAPA-27 Cohort Study
Source: Cancers (Basel). 2021 Nov 29;13(23):6010. doi: 10.3390/cancers13236010 (PMC8656698; doi:10.3390/cancers13236010)
Supplement: Supplementary file 1 [file cancers-13-06010-s001.zip › Article Supplement 1 - Univaried Complications_corrected.xlsx]

## Sheet: Table S1
Table S1: univaried analysis of 30-day postoperative complications. (A) no complications vs. complications. (B) minor complications (Clavien-Dindo grades I and II) vs. major complications (Clavien-Dindo grades III, IV and V)
Table A	No complication	Complication(s)	P*		Table B	Minor	Major	P*
	(N=17)	(N=45)				(N=23)	(N=22)
Population characteristics					Population characteristics
AGE (years)			0.42		AGE (years)			0.60
Median [range]	81.0 [74.0, 84.0]	81.0 [72.0, 89.0]			Median [IQR]	81 [80-83]	81 [79-85]
SEX			0.18		SEX			0.70
Male	11 (65%)	37 (82%)			Male	18 (78 %)	19 (86 %)
CONSULTATION			0.20		CONSULTATION			1
Outpatient	13 (77%)	41 (91%)			Outpatient	21 (91 %)	20 (91 %)
G8			0.67		G8			0.42
≤ 14	13 (81.3%)	30 (81.1%)			≤ 14	15 (75%)	15 (88%)
> 14	3 (18.8%)	7 (18.9%)			> 14	5 (25%)	2 (12%)
Missing	1	8			Missing	3	5
SOCIAL ENVIRONMENT			1		SOCIAL ENVIRONMENT			0.09
Living alone	4 (24%)	12 (27%)			Living alone	9 (39 %)	3 (14 %)
ECOG-PS			1		ECOG-PS			0.85
0-1	14 (82%)	36 (80%)			0-1	19 (83 %)	17 (77 %)
2	3 (18%)	7 (16%)			2	3 (13 %)	4 (18 %)
3-4	0 (0%)	2 (4%)			3-4	1 (4 %)	1 (5 %)
ADL			0.67		ADL			1
≤ 5	3 (177%)	5 (11%)			≤ 5	3 (13 %)	2 (9 %)
IADL			0.12		IADL			0.66
< 8	5 (29%)	25 (56%)			< 8	14 (61 %)	11 (50 %)
SEVERE COMORBIDITIES (≥ 1 grade 3–4, CIRS-G)			1		SEVERE COMORBIDITIES (≥ 1 grade 3–4, CIRS-G)			0.60
≥ 1	9 (56%)	22 (54%)			≥ 1	11 (48 %)	11 (61 %)
POLYPHARMACY			0.27		POLYPHARMACY			0.92
> 4 /day	8 (50%)	30 (70%)			> 4 /day	16 (73 %)	14 (67 %)
MMSE			1		MMSE			0.34
< 24	2 (13%)	4 (11%)			< 24	1 (5 %)	3 (17 %)
Mini-GDS			0.51		Mini-GDS			1
≥ 1	6 (35%)	9 (24%)			≥ 1	5 (26 %)	4 (21 %)
FALL IN THE LAST 6 MONTHS			0.49		FALL IN THE LAST 6 MONTHS			0.74
Yes	2 (12%)	11 (24%)			Yes	5 (22 %)	6 (27 %)
TIMED UP AND GO TEST ≤ 20 seconds			0.65		TIMED UP AND GO TEST ≤ 20 seconds			1
Yes	16 (94 %)	35 (88 %)			Yes	18 (90 %)	17 (85 %)
No	1 (6 %)	5 (12 %)			No	2 (10 %)	3 (15 %)
Missing	0 (0%)	5 (11.1%)			Missing	3 (13.0%)	2 (9.1%)
ONE-LEG STANDING BALANCE TEST < 5 seconds			1		ONE-LEG STANDING BALANCE TEST < 5 seconds			0.51
Yes	8 (50 %)	19 (50 %)			Yes	9 (43 %)	10 (59 %)
No	8 (50 %)	19 (50 %)			No	12 (57 %)	7 (41 %)
Missing	1 (5.9%)	7 (15.6%)			Missing	2 (8.7%)	5 (22.7%)
BMI (kg.m-2)			0.17		BMI (kg.m-2)			0.71
< 21	4 (24%)	8 (18%)			< 21	5 (22 %)	3 (14 %)
21 to 25	7 (41%)	10 (22%)			21 to 25	4 (17 %)	6 (27 %)
25 to 30	6 (35%)	19 (42%)			25 to 30	9 (39 %)	10 (45 %)
≥ 30	0 (0%)	8 (18%)			≥ 30	5 (22 %)	3 (14 %)
WEIGHT LOSS					WEIGHT LOSS
In the last 1 month	5 (29 %)	4 (9 %)	0.099		In the last 1 month	3 (13 %)	1 (5 %)	0.61
In the last 6 months	7 (41 %)	10 (23 %)	0.20		In the last 6 months	6 (26 %)	4 (19 %)	0.72
SENSORY IMPAIRMENT					SENSORY IMPAIRMENT
Eyesight	3 (18 %)	6 (13 %)	0.69		Eyesight	2 (9 %)	4 (18 %)	0.41
Hearing	8 (47 %)	21 (47 %)	1		Hearing	9 (39 %)	12 (55 %)	0.38
TOBACCO			0.47		TOBACCO			0.71
Active smoker	3 (18 %)	3 (7 %)			Active smoker	2 (9 %)	1 (5 %)
Former smoker	9 (53 %)	28 (65 %)			Former smoker	15 (68 %)	13 (62 %)
Never-smoker	5 (29 %)	12 (28 %)			Never-smoker	5 (23 %)	7 (33 %)
Carcinologic + surgical characteristics					Carcinologic + surgical characteristics
DERIVATION			1		DERIVATION			1
Bricker (ileal conduit)	17 (100 %)	43 (96 %)			Bricker (ileal conduit)	22 (96 %)	21 (95 %)
Bilateral cutaneous ureterostomy	0 (0 %)	1 (2 %)			Bilateral cutaneous ureterostomy	0 (0 %)	1 (5 %)
Neobladder	0 (0 %)	1 (2 %)			Neobladder	1 (4 %)	0 (0 %)
T STAGE			0.20		T STAGE			0.09
0	0 (0 %)	4 (10 %)			0	0 (0 %)	4 (22 %)
1	0 (0 %)	9 (22 %)			1	7 (30 %)	2 (11 %)
2	2 (13 %)	6 (15 %)			2	5 (22 %)	1 (6 %)
3	8 (53 %)	12 (29 %)			3	6 (26 %)	6 (33 %)
4	3 (20 %)	7 (17 %)			4	3 (13 %)	4 (22 %)
is	2 (13 %)	3 (7 %)			is	2 (9 %)	1 (6 %)
x	0 (0 %)	0 (0 %)			x	0 (0 %)	0 (0 %)
Missing	2 (11.8%)	4 (8.9%)			Missing	0 (0%)	4 (18.2%)
N STAGE			0.11		N STAGE			0.67
0	8 (53 %)	29 (71 %)			0	18 (78 %)	11 (61 %)
1	4 (27 %)	2 (5 %)			1	1 (4 %)	1 (6 %)
2	2 (13 %)	4 (10 %)			2	2 (9 %)	2 (11 %)
3	1 (7 %)	2 (5 %)			3	0 (0 %)	2 (11 %)
4	0 (0 %)	0 (0 %)			4	0 (0 %)	0 (0 %)
+	0 (0 %)	0 (0 %)			+	0 (0 %)	0 (0 %)
x	0 (0 %)	4 (10 %)			x	2 (9 %)	2 (11 %)
Missing	2 (11.8%)	4 (8.9%)			Missing	0 (0%)	4 (18.2%)
ASA SCORE			0.09		ASA SCORE			0.47
Median [IQR]	2.0 [2.0-3.0]	3.0 [2.0-3.0]			Median [IQR]	3.0 [2.0-3.0]	3.0 [2.0-3.0]
Missing	5 (29.4%)	7 (15.6%)			Missing	2 (8.7%)	5 (22.7%)
NEOADJUVANT CHEMOTHERAPY			0.56		NEOADJUVANT CHEMOTHERAPY			1
Yes	0 (0 %)	3 (7 %)			Yes	2 (9 %)	1 (5 %)
No	16 (100 %)	42 (93 %)			No	21 (91 %)	21 (95 %)
PREOPERATIVE RADIOTHERAPY			1		PREOPERATIVE RADIOTHERAPY			0.49
Yes	0 (0 %)	1 (2 %)			Yes	0 (0 %)	1 (5 %)
No	16 (100 %)	44 (98 %)			No	23 (100 %)	21 (95 %)
Laboratory characteristics					Laboratory characteristics
HEMOGLOBIN (g/dL)			0.51		HEMOGLOBIN (g/dl)			0.52
Median [IQR]	11 [11-13]	12 [11-13]			Median [IQR]	12 [11-13]	12 [11-14]
Missing	1 (5.9%)	0 (0%)			Missing	0 (0%)	0 (0%)
ANEMIA			0.39		ANEMIA			1
Oui	10 (62 %)	22 (49 %)			Yes	11 (48 %)	11 (50 %)
Non	6 (38 %)	23 (51 %)			No	12 (52 %)	11 (50 %)
Missing	1 (5.9%)	0 (0%)			Missing	0 (0%)	0 (0%)
LEUKOCYTES (/mm3)			0.045		LEUKOCYTES (/mm3)			0.13
Median [IQR]	7300 [5800-8100]	8000 [6400-9900]			Median [IQR]	8700 [7200-11000]	7900 [6200-8800]
Missing	1 (5.9%)	1 (2.2%)			Missing	1 (4.3%)	0 (0%)
NEUTROPHILIC LEUKOCYTOSIS			0.48		NEUTROPHILIC LEUKOCYTOSIS			1
Yes	2 (13 %)	11 (25 %)			Yes	6 (27 %)	5 (23 %)
No	13 (87 %)	33 (75 %)			No	16 (73 %)	17 (77 %)
Missing	2 (11.8%)	1 (2.2%)			Missing	1 (4.3%)	0 (0%)
CREATININE (µmol/l)			0.62		CREATININE (µmol/l)			0.87
Median [IQR]	93 [71-120]	98 [80-120]			Median [IQR]	96 [77-130]	100 [82-110]
Missing	1 (5.9%)	0 (0%)			Missing	0 (0%)	0 (0%)
ALBUMINEMIA (g/dl)			0.78		ALBUMINEMIA (g/dl)			0.62
Median [IQR]	35 [23-39]	36 [27-38]			Median [IQR]	36 [23-38]	37 [32-38]
Missing	8 (47.1%)	21 (46.7%)			Missing	8 (34.8%)	13 (59.1%)
HYPERCALCEMIA			1		HYPERCALCEMIA			1
Yes	0 (0 %)	0 (0 %)			Yes	0 (0 %)	0 (0 %)
No	11 (100 %)	25 (100 %)			No	12 (100 %)	13 (100 %)
Missing	6 (35.3%)	20 (44.4%)			Missing	11 (47.8%)	9 (40.9%)
Hospitalization characteristics					Hospitalization characteristics
DISCHARGE DESTINATION			1		DISCHARGE DESTINATION			0.17
Home	6 (55 %)	19 (53 %)			Home	14 (64 %)	5 (36 %)
Rehabilitation unit	5 (45 %)	17 (47 %)			Rehabilitation unit	8 (36 %)	9 (64 %)
Missing	6 (35.3%)	9 (20.0%)			Missing	1 (4.3%)	8 (36.4%)
LOS			0.013		LOS			0.37
Median [IQR]	15 [13-16]	19 [15-25]			Median [IQR]	19 [15-21]	22 [15-31]
Missing	5 (29.4%)	4 (8.9%)			Missing	2 (8.7%)	2 (9.1%)
ECOG/PS: Eastern Cooperative Oncology Group/Performance Status ; ADL/IADL: Activities of Daily Living/Instrumental Activities of Daily Living ; CIRS-G: Cumulative Illness Rating Scale-Geriatric ; MMSE: Mini Mental State Examination ; GDS: Geriatric Depression Scale ; BMI: body mass index ; ASA: American Society of Anesthesiologists ; LOS: length of hospital stay. *Fisher’s exact test for categori…
